# Supplementary material for: Long-Term Mortality after Transcatheter Edge-to-Edge Mitral Valve Repair Significantly Decreased over the Last Decade: Comparison between Initial and Current Experience from the MiTra Ulm Registry
Source: J Clin Med. 2024 Apr 10;13(8):2172. doi: 10.3390/jcm13082172 (PMC11050104; doi:10.3390/jcm13082172)
Supplement: Supplementary file 1 [file jcm-13-02172-s001.zip]

Archive with 1 entries (1 files):
- jcm-2935621-supplementary.pdf
